# Supplementary material for: Clinical Manifestations and Genetic Profile of Chinese Patients with NK-Cell Large Granular Lymphocytic Leukemia—A Single-Center Retrospective Analysis
Source: Int J Mol Sci. 2026 Jul 13;27(14):6227. doi: 10.3390/ijms27146227 (PMC13410105; doi:10.3390/ijms27146227)
Supplement: Supplementary file 1 [file ijms-27-06227-s001.zip]

Archive with 1 entries (1 files):
- ijms-4329707-supplementary.pdf
